# Supplementary material for: Sex-specific role of myostatin signaling in neonatal muscle growth, denervation atrophy, and neuromuscular contractures
Source: eLife. 2022 Oct 31;11:e81121. doi: 10.7554/eLife.81121 (PMC9873256; doi:10.7554/eLife.81121)
Supplement: Figure 5—source data 3. [file elife-81121-fig5-data3.zip]

Archive with 3 entries (3 files):
- Figure 5-source data 3/Fig 5c pAkt.zip
- Figure 5-source data 3/Figure 5c pAkt original.jpg
- Figure 5-source data 3 legend.docx
