# Supplementary material for: Sex-specific role of myostatin signaling in neonatal muscle growth, denervation atrophy, and neuromuscular contractures
Source: eLife. 2022 Oct 31;11:e81121. doi: 10.7554/eLife.81121 (PMC9873256; doi:10.7554/eLife.81121)
Supplement: Figure 6—source data 1. [file elife-81121-fig6-data1.zip]

Archive with 3 entries (3 files):
- Figure 6-source data 1/Fig 6a K48.zip
- Figure 6-source data 1/Figure 6a K48 Polyubiquitin original.jpg
- Figure 6-source data 1 legend.docx
