# Supplementary material for: Sex-specific role of myostatin signaling in neonatal muscle growth, denervation atrophy, and neuromuscular contractures
Source: eLife. 2022 Oct 31;11:e81121. doi: 10.7554/eLife.81121 (PMC9873256; doi:10.7554/eLife.81121)
Supplement: Figure 6—figure supplement 1—source data 3. [file elife-81121-fig6-figsupp1-data3.zip]

Archive with 3 entries (3 files):
- Figure 6-figure supplement 1-source data 3/Fig 6-fig suppl 1a GAPDH.zip
- Figure 6-figure supplement 1-source data 3/Figure 6-figure supplement 1a GAPDH original.jpg
- Figure 6-figure supplement 1-source data 3 legend.docx
